# Supplementary material for: The survey and reference assisted assembly of the Octopus vulgaris genome
Source: Sci Data. 2019 Apr 1;6:13. doi: 10.1038/s41597-019-0017-6 (PMC6472339; doi:10.1038/s41597-019-0017-6)
Supplement: Supplementary file 1 — Download metadata file [file 41597_2019_17_MOESM1_ESM.zip]

Archive with 3 entries (3 files):
- s_Simakov587B_study.txt
- a_Simakov587B_assay.txt
- i_Investigation.txt
