# Supplementary material for: The survey and reference assisted assembly of the Octopus vulgaris genome
Source: Sci Data. 2019 Apr 1;6:13. doi: 10.1038/s41597-019-0017-6 (PMC6472339; doi:10.1038/s41597-019-0017-6)
Supplement: Supplementary file 1 — Download metadata file [file 41597_2019_17_MOESM1_ESM.zip › s_Simakov587B_study.txt]

Source Name	Characteristics[organism]	Term Source REF	Term Accession Number	Characteristics[organism part]	Term Source REF	Term Accession Number	Characteristics[environment type]	Term Source REF	Term Accession Number	Protocol REF	Sample Name
An adult male belonging to the species Octopus vulgaris Cuvier 1797 caught by fishermen from the Bay of Naples in 2011	Octopus vulgaris	NCBITaxon	NCBITaxon:6645	testis	UBERON	UBERON:0000473	ocean biome	ENVO	ENVO:01000048	Genomic DNA preparation	Octopus vulgaris isolate Ov12053
