# Supplementary material for: The survey and reference assisted assembly of the Octopus vulgaris genome
Source: Sci Data. 2019 Apr 1;6:13. doi: 10.1038/s41597-019-0017-6 (PMC6472339; doi:10.1038/s41597-019-0017-6)
Supplement: Supplementary file 1 — Download metadata file [file 41597_2019_17_MOESM1_ESM.zip › a_Simakov587B_assay.txt]

Sample Name	Protocol REF	Parameter Value[instrument]	Parameter Value[manufacturer]	Assay Name	Raw Data File	Comment[Data Repository]	Comment[Data Record Accession]	Comment[Data Record URI]	Protocol REF	Derived Data File	Comment[Data Repository]	Comment[Data Record Accession]	Comment[Data Record URI]	Protocol REF	Derived Data File	Comment[Data Repository]	Comment[Data Record Accession]	Comment[Data Record URI]
Octopus vulgaris isolate Ov12053	Genome sequencing and quality control	Hiseq 2000	Illumina	Insert 800	SRX4735641	NCBI Sequence Read Archive	SRP162501	http://identifiers.org/ncbi/insdc.sra:SRP162501	Draft genome assembly	RXHP00000000	GenBank	RXHP00000000	http://identifiers.org/ncbi/insdc:RXHP00000000	Assessment of draft genomes	Octopus vulgaris genomeassemblies	figshare	doi:10.6084/m9.figshare.c.4266164	https://doi.org/10.6084/m9.figshare.c.4266164
Octopus vulgaris isolate Ov12053	Genome sequencing and quality control	Hiseq 2000	Illumina	Insert 500	SRX4735640	NCBI Sequence Read Archive	SRP162501	http://identifiers.org/ncbi/insdc.sra:SRP162501	Draft genome assembly	RXHP00000000	GenBank	RXHP00000000	http://identifiers.org/ncbi/insdc:RXHP00000000	Assessment of draft genomes	Octopus vulgaris genomeassemblies	figshare	doi:10.6084/m9.figshare.c.4266164	https://doi.org/10.6084/m9.figshare.c.4266164
Octopus vulgaris isolate Ov12053	Genome sequencing and quality control	Hiseq 2000	Illumina	Insert 250	SRX4735639	NCBI Sequence Read Archive	SRP162501	http://identifiers.org/ncbi/insdc.sra:SRP162501	Draft genome assembly	RXHP00000000	GenBank	RXHP00000000	http://identifiers.org/ncbi/insdc:RXHP00000000	Assessment of draft genomes	Octopus vulgaris genomeassemblies	figshare	doi:10.6084/m9.figshare.c.4266164	https://doi.org/10.6084/m9.figshare.c.4266164
Octopus vulgaris isolate Ov12053	Genome sequencing and quality control	Hiseq 2000	Illumina	Insert 170	SRX4735638	NCBI Sequence Read Archive	SRP162501	http://identifiers.org/ncbi/insdc.sra:SRP162501	Draft genome assembly	RXHP00000000	GenBank	RXHP00000000	http://identifiers.org/ncbi/insdc:RXHP00000000	Assessment of draft genomes	Octopus vulgaris genomeassemblies	figshare	doi:10.6084/m9.figshare.c.4266164	https://doi.org/10.6084/m9.figshare.c.4266164
