# Supplementary material for: The survey and reference assisted assembly of the Octopus vulgaris genome
Source: Sci Data. 2019 Apr 1;6:13. doi: 10.1038/s41597-019-0017-6 (PMC6472339; doi:10.1038/s41597-019-0017-6)
Supplement: Supplementary file 1 — Download metadata file [file 41597_2019_17_MOESM1_ESM.zip › i_Investigation.txt]

# Investigation File generated for Scientific Data with Investigation File Authoring Tool version 0.1.0 on 15/02/2019 - This metadata file is CC0
ONTOLOGY SOURCE REFERENCE
Term Source Name	NCBITaxon	UBERON	ENVO	OBI	ERO	FBbi
Term Source File	http://data.bioontology.org/ontologies/NCBITAXON	http://data.bioontology.org/ontologies/UBERON	http://data.bioontology.org/ontologies/ENVO	http://data.bioontology.org/ontologies/OBI	http://data.bioontology.org/ontologies/ERO	http://data.bioontology.org/ontologies/FBbi
Term Source Version	2016AB	releases/2014-06-15	2014-08-18	2014-08-18	2013-08-02	
Term Source Description	National Center for Biotechnology Information (NCBI) Organismal Classification	Uber Anatomy Ontology	Environment Ontology	Ontology for Biomedical Investigations	Eagle-I Research Resource Ontology	Biological Imaging Methods Ontology
INVESTIGATION
Investigation Identifier
Investigation Title
Investigation Description
Investigation Submission Date
Investigation Public Release Date
INVESTIGATION PUBLICATIONS
Investigation PubMed ID
Investigation Publication DOI
Investigation Publication Author List
Investigation Publication Title
Investigation Publication Status
Investigation Publication Status Term Accession Number
Investigation Publication Status Term Source REF
INVESTIGATION CONTACTS
Investigation Person Last Name
Investigation Person Mid Initials
Investigation Person First Name
Investigation Person Address
Investigation Person Phone
Investigation Person Fax
Investigation Person Email
Investigation Person Affiliation
Investigation Person Roles
Investigation Person Roles Term Accession Number
Investigation Person Roles Term Source REF
STUDY
Study Identifier	10.1038/s41597-019-0017-6
Study Title	The survey and reference assisted assembly of the Octopus vulgaris genome
Study Submission Date	18/10/2018
Study Public Release Date	01/04/2019
Study Description	https://www.nature.com/articles/s41597-019-0017-6
Study File Name	s_Simakov587B_study.txt
Comment[Subject Keywords]	""
Comment[Manuscript Licence]	CC BY-4.0
Comment[Experimental Metadata Licence]	CC0
Comment[Supplementary Information File Name]
Comment[Supplementary Information File Type]
Comment[Supplementary Information File URL]
Comment[Data Repository]	NCBI Sequence Read Archive;GenBank;figshare
Comment[Data Record Accession]	SRP162501;RXHP00000000;doi:10.6084/m9.figshare.c.4266164
Comment[Data Record URI]	http://identifiers.org/ncbi/insdc.sra:SRP162501;http://identifiers.org/ncbi/insdc:RXHP00000000;https://doi.org/10.6084/m9.figshare.c.4266164
STUDY DESIGN DESCRIPTORS
Study Design Type	species comparison design	sequence analysis objective	sequence assembly objective
Study Design Type Term Accession Number	OBI:0001310	OBI:0200081	ERO:0100054
Study Design Type Term Source REF	OBI	ERO	ERO
STUDY PUBLICATIONS
Study PubMed ID
Study Publication DOI
Study Publication Author List
Study Publication Title
Study Publication Status
Study Publication Status Term Accession Number
Study Publication Status Term Source REF
STUDY FACTORS
Study Factor Name
Study Factor Type
Study Factor Type Term Accession Number
Study Factor Type Term Source REF
STUDY ASSAYS
Study Assay Measurement Type	whole genome sequencing assay
Study Assay Measurement Type Term Accession Number	OBI:0002117
Study Assay Measurement Type Term Source REF	OBI
Study Assay Technology Type	DNA sequencing
Study Assay Technology Type Term Accession Number	OBI:0000626
Study Assay Technology Type Term Source REF	ERO
Study Assay Technology Platform	instrument; manufacturer
Study Assay File Name	a_Simakov587B_assay.txt
STUDY PROTOCOLS
Study Protocol Name	Genomic DNA preparation	Genome sequencing and quality control	Draft genome assembly	Assessment of draft genomes
Study Protocol Type	sample preparation method	DNA sequencing	genome assembly	sequence analysis data transformation
Study Protocol Type Term Accession Number	FBbi:00000001	OBI:0000626	ERO:0000609	OBI:0200187
Study Protocol Type Term Source REF	FBbi	ERO	ERO	OBI
Study Protocol Description				
Study Protocol URI	""	""	""	""
Study Protocol Version				
Study Protocol Parameters Name	""	instrument; manufacturer	""	""
Study Protocol Parameters Name Term Accession Number	""	""	""	""
Study Protocol Parameters Name Term Source REF	""	""	""	""
Study Protocol Components Name	""	""	""	""
Study Protocol Components Type	""	""	""	""
Study Protocol Components Type Term Accession Number	""	""	""	""
Study Protocol Components Type Term Source REF	""	""	""	""
STUDY CONTACTS
Study Person Last Name	Zarrella	Herten	Maes	Tai	Yang	Seuntjens	Ritschard	Zach	Styfhals	Sanges	Simakov	Ponte	Fiorito
Study Person First Name	Ilaria	Koen	Gregory E.	Shuaishuai	Ming	Eve	Elena A.	Michael	Ruth	Remo	Oleg	Giovanna	Graziano
Study Person Mid Initials
Study Person Email	""	""	""	""	""	""	""	""	""	""	oleg.simakov@univie.ac.at	""	graziano.fiorito@szn.it
Study Person Phone
Study Person Fax
Study Person Address
Study Person Affiliation	Association for Cephalopod Research ‘CephRes’, Napoli, Italy	Genomics Core, KU Leuven, Leuven, Belgium	Laboratory for Cytogenetics and Genome Research, Center for Human Genetics, KU Leuven, Leuven, Belgium	BGI Genomics, BGI-Shenzhen, Shenzhen, 518083, China	BGI Genomics, BGI-Shenzhen, Shenzhen, 518083, China	Laboratory of Developmental Neurobiology, Department of Biology, KU Leuven, Leuven, Belgium	Department of Molecular Evolution and Development, University of Vienna, Vienna, Austria	Department of Molecular Evolution and Development, University of Vienna, Vienna, Austria	Laboratory of Developmental Neurobiology, Department of Biology, KU Leuven, Leuven, Belgium	Department of Biology and Evolution of Marine Organisms, Stazione Zoologica Anton Dohrn Napoli, Napoli, Italy	Department of Molecular Evolution and Development, University of Vienna, Vienna, Austria	Association for Cephalopod Research ‘CephRes’, Napoli, Italy	Department of Biology and Evolution of Marine Organisms, Stazione Zoologica Anton Dohrn Napoli, Napoli, Italy
Study Person Roles
Study Person Roles Term Accession Number
Study Person Roles Term Source REF
Comment[Study Person ORCID]	""	""	""	0000-0001-5241-1782	""	""	""	""	""	""	""	""	""
Comment[Funder]
Comment[FundRef ID]
Comment[Funder Term Source REF]
Comment[Grant Identifier]
